# Supplementary material for: Assessing the Fates of Water and Nitrogen on an Open-Field Intensive Vegetable System under an Expert-N System with EU-Rotate_N Model in North China Plain
Source: Plants (Basel). 2024 Aug 3;13(15):2150. doi: 10.3390/plants13152150 (PMC11314188; doi:10.3390/plants13152150)
Supplement: Supplementary file 1 [file plants-13-02150-s001.zip]

Archive with 1 entries (1 files):
- plants-2997937-supplementary.pdf
